# Supplementary material for: Influence of egg size and parental genetics on the metabolic rate of Chinook and pink salmon embryos
Source: Conserv Physiol. 2025 Aug 20;13(1):coaf062. doi: 10.1093/conphys/coaf062 (PMC12365965; doi:10.1093/conphys/coaf062)
Supplement: Web_Material_coaf062 [file web_material_coaf062.zip]

Archive with 1 entries (1 files):
- Supplementary Information_Raw Data Table Final.xlsx
