# Supplementary material for: Influence of egg size and parental genetics on the metabolic rate of Chinook and pink salmon embryos
Source: Conserv Physiol. 2025 Aug 20;13(1):coaf062. doi: 10.1093/conphys/coaf062 (PMC12365965; doi:10.1093/conphys/coaf062)
Supplement: Web_Material_coaf062 [file web_material_coaf062.zip › Supplementary Information_Raw Data Table Final.xlsx]

## Sheet: Chinook 260
	1		2		3a		3b		4a		4b
Female Size (mm)	720		772		930		930		720		720
	Egg Size	MO2	Egg Size	MO2	Egg Size	MO2	Egg Size	MO2	Egg Size	MO2	Egg Size	MO2
1	0.463	59.5	0.511	181.29	0.505	306.47	0.533	46.48	0.495	181.03	0.524	198.55
2	0.504	210.91	0.48	194.06	0.57	340.16	0.584	77.35	0.546	198.87	0.537	199.92
3	0.513	414.56	0.484	194.42	0.613	367.88	0.526	211.63	0.531	227.18	0.538	210.82
4	0.484	432.99	0.516	203.34	0.526	409.97	0.525	220.86	0.542	240.5	0.542	218.08
5	0.512	454.62	0.498	217.34	0.503	413.27	0.518	312.62	0.54	417.84	0.574	259.55
6	0.535	455.5	0.457	218.01	0.6	432	0.499	317.79	0.501	430.07	0.528	300.22
7	0.47	466.73	0.481	221.37	0.562	448.2	0.548	319.14	0.552	440.49	0.513	344.08
8	0.504	468.19	0.455	223.76	0.6	464.88	0.546	337.7	0.534	650.81	0.534	348.16
9	0.468	478.55	0.522	225.61	0.53	467.7	0.557	342.19	0.511	690.36	0.551	440.3
10	0.468	479.55	0.483	230.18	0.597	500.97	0.584	342.31	0.532	850.33	0.549	451
11	0.449	508.33	0.546	235.36	0.562	510.25	0.513	342.32			0.569	478.04
12	0.532	511.45	0.482	237.14	0.555	514.45	0.559	346.52			0.508	506.12
13	0.533	539.76	0.438	244.47	0.51	533.39	0.52	347.5
14	0.515	562.3	0.471	244.75	0.568	538.05	0.509	356.63
15	0.484	563.41	0.436	248.64	0.562	546.61	0.507	369.14
16	0.46	566.21	0.489	249.21	0.501	548.08	0.538	370.65
17	0.506	579.8	0.487	257.2	0.556	570.4	0.519	380.54
18	0.525	587.46	0.473	260.32	0.542	619.35	0.535	396.73
19	0.51	609.19	0.579	265.41	0.541	660.2	0.571	406.59
20	0.489	621.68	0.482	265.87	0.582	747.03	0.521	410.27
21	0.533	632.03	0.457	266.11	0.516	804.82	0.506	415.21
22	0.454	643.31	0.485	266.88			0.511	423.27
23	0.54	647.88	0.514	281.36			0.541	425.3
24	0.56	659.19	0.49	285.26			0.527	460.72
25	0.437	668.43	0.47	291.06			0.503	481.74
26	0.458	727.86	0.453	314.04			0.502	492.65
27	0.478	773.99	0.493	319.74			0.553	635.06
28	0.481	797.57	0.579	364			0.52	658.14
29	0.464	832.82	0.524	382.43
30	0.457	838.39	0.487	386.32
31	0.491	861.12	0.517	400.59
32	0.495	867.83	0.462	412.21
33	0.462	888.79	0.472	487.59
34	0.476	991.49	0.453	493.15
35	0.486	1022.57	0.481	500.93
36			0.478	780.36

## Sheet: Chinook 360
	1		2		3a		3b		4a		4b
Female Size (mm)	720		772		930		930		720		720
	Egg Size	MO2	Egg Size	MO2	Egg Size	MO2	Egg Size	MO2	Egg Size	MO2	Egg Size	MO2
	0.463	542.07	0.511	458.78	0.557	503.08	0.562	533.7	0.531	351.37	0.537	362.24
	0.47	652.99	0.498	693.83	0.584	509.52	0.562	559.41	0.495	365.88	0.574	590.54
	0.51	657.62	0.453	745.68	0.52	567.19	0.51	747.47	0.546	394.28	0.508	951.72
	0.532	672.27	0.487	753.13	0.513	594.06	0.562	763.2	0.542	533.16	0.528	1016.79
	0.484	679.3	0.462	788.85	0.541	675.99	0.597	770.84	0.501	815.52	0.534	1025.05
	0.515	744.84	0.514	810.7	0.499	707.45	0.568	779.26	0.532	893.77	0.569	1130.32
	0.46	748.55	0.579	816.33	0.538	716.89	0.6	854.73	0.534	1023.08	0.538	1198.33
	0.468	752.58	0.436	860.11	0.535	723.74	0.503	891.17	0.552	1149.77	0.542	1267.06
	0.437	754.48	0.485	868.45	0.548	729.08	0.505	899.89	0.511	1365.96	0.551	1362.07
	0.489	777.04	0.484	883.17	0.511	752.95	0.555	919.94	0.54	1377.83	0.524	1370.68
	0.454	820.69	0.49	886.48	0.546	753.15	0.501	958.02			0.513	1420.75
	0.468	825.75	0.471	904.16	0.519	778.87	0.582	991.65			0.549	2011.67
	0.54	846.3	0.457	904.67	0.503	830.72	0.6	993.2
	0.457	846.38	0.481	925.98	0.506	884.9	0.53	996.47
	0.486	873.16	0.478	967.06	0.584	888.15	0.556	1054.79
	0.504	885.03	0.453	971.2	0.518	995.48	0.542	1068.97
	0.504	887.13	0.47	977.13			0.526	1069.31
	0.525	900.81	0.517	1015.24			0.57	1194.67
	0.478	949.71	0.438	1084.49			0.541	1211.15
	0.535	981.45	0.524	1107.62			0.516	1224.58
	0.512	1019.19	0.482	1164.78			0.613	1287.75
	0.481	1027.17	0.455	1177.43
	0.533	1044.58	0.579	1227.12
	0.464	1060.48	0.516	1318.39
	0.495	1066.97	0.487	1342.62
	0.476	1074.22	0.472	1384.25
	0.484	1086.82	0.522	1398.96
	0.449	1094.71	0.457	1406.82
	0.491	1131.9	0.482	1447.54
	0.462	1171.84	0.546	1534.28
	0.458	1173.88	0.493	1614.84
	0.506	1178.14	0.481	1624.99
	0.533	1287.28	0.48	1632.01
	0.513	1355.63	0.473	1650.56
	0.56	1737.23	0.489	1714.49
			0.483	1940.44

## Sheet: Pink 170
	1		2		3		4
Female Size (mm)	470		465		481		464
	Egg Size	MO2	Egg Size	MO2	Egg Size	MO2	Egg Size	MO2
	0.302	24.94	0.319	43.4879	0.313	15.91	0.277	43.1
	0.297	26.4249	0.317	21.92	0.338	14.57	0.278	48.16
	0.289	23.19	0.318	27.1257	0.327	29.96	0.282	62.46
	0.301	14.69	0.324	26.6487	0.318	29.36	0.285	29.62
	0.298	24.29	0.317	20.7	0.321	24.67	0.289	67.12
	0.279	26.66	0.366	42.2834	0.302	33.29	0.325	48.58
	0.346	23.16	0.348	23.15	0.303	35.5	0.298	94.19
	0.305	19.7701	0.37	18.33	0.324	31.14	0.294	101.35
	0.311	26.08	0.33	39.4287	0.335	36.5	0.307	69.4
	0.305	24.39	0.33	20.6109	0.331	29.52	0.303	11.99
	0.305	24.58			0.314	28.85	0.306	60.26
	0.351	27.2			0.343	32.54
	0.351	13.58			0.358	25.94
	0.351	28.122			0.365	30.47
	0.334	14.3906			0.355	10.75
	0.305	28.0679			0.347	18.09
	0.328	19.36			0.342	13.21
	0.313	24.7			0.364	12.02
					0.369	11.64
					0.34	11.75
					0.34	11.37
					0.35	14.37

## Sheet: Pink 420
	1		2		3		4
Female Size (mm)	470		465		481		464
	Egg Size	MO2	Egg Size	MO2	Egg Size	MO2	Egg Size	MO2
	0.346	310.28	0.33	292.84	0.355	222.41	0.294	222.92
	0.311	312.9	0.33	210.19	0.347	200.65	0.307	111.06
	0.351	274.17	0.366	283.97	0.342	186.58	0.325	267.17
	0.328	301.31	0.348	323.83	0.364	209.97	0.289	257.53
	0.305	256.12	0.37	339.87	0.369	273.87	0.289	317.968
	0.305	402.96	0.319	243.21	0.34	219.38	0.298	316.93
	0.313	354.79	0.318	320.77	0.34	129.11	0.277	136.89
	0.289	346.09	0.324	352.83	0.35	229.84	0.278	277.98
	0.298	377.84	0.317	290.46	0.365	79.58	0.282	201.42
	0.279	349.75	0.317	288.94	0.358	305.49	0.285	341.17
	0.302	307			0.343	127.28
					0.313	195.82
					0.338	242.42
					0.327	233.94
					0.318	251.26
					0.321	240.05
					0.302	124.97
					0.303	302.77
					0.324	146.24
					0.335	116.94
					0.331	315.49
					0.314	281.75
